# Supplementary material for: Using beta-binomial regression for high-precision differential methylation analysis in multifactor whole-genome bisulfite sequencing experiments
Source: BMC Bioinformatics. 2014 Jun 24;15:215. doi: 10.1186/1471-2105-15-215 (PMC4230021; doi:10.1186/1471-2105-15-215)
Supplement: Additional file 2 — GO term enrichment of genes associated with DM regions lowly methylated in neuron samples (performed using DAVID [[30]]). [file 1471-2105-15-215-S2.xls]

## Sheet: low_neurons_methdiff_ge_055.txt
Annotation Cluster 1	Enrichment Score: 12.297622296199695
Category	Term	Count	%	PValue	Fold Enrichment	Bonferroni	Benjamini	FDR
GOTERM_CC_FAT	synapse	51	6.55527	2.85078e-17	4.03039	9.8922e-15	9.8922e-15	3.89396e-14
GOTERM_CC_FAT	synapse part	40	5.14139	5.48645e-16	4.75654	1.92624e-13	9.62563e-14	7.54952e-13
GOTERM_CC_FAT	cell junction	56	7.19794	3.46916e-13	3.00371	1.2039e-10	4.01299e-11	4.73899e-10
GOTERM_CC_FAT	postsynaptic density	17	2.18509	5.70373e-11	8.40323	1.9792e-08	3.95839e-09	7.7909e-08
GOTERM_CC_FAT	postsynaptic membrane	21	2.69923	1.05015e-07	4.20161	3.64394e-05	3.31273e-06	0.000143443
Annotation Cluster 2	Enrichment Score: 5.9171747618442625
Category	Term	Count	%	PValue	Fold Enrichment	Bonferroni	Benjamini	FDR
GOTERM_BP_FAT	phosphate metabolic process	68	8.74036	1.73847e-07	1.94345	0.000328344	0.00010946	0.000296906
GOTERM_BP_FAT	phosphorus metabolic process	68	8.74036	1.73847e-07	1.94345	0.000328344	0.00010946	0.000296906
GOTERM_BP_FAT	protein amino acid phosphorylation	52	6.6838	2.47651e-06	2.01097	0.0046672	0.000334096	0.00422944
GOTERM_BP_FAT	phosphorylation	53	6.81234	2.865e-05	1.82698	0.0526821	0.00225248	0.0489188
Annotation Cluster 3	Enrichment Score: 5.49989539165571
Category	Term	Count	%	PValue	Fold Enrichment	Bonferroni	Benjamini	FDR
GOTERM_BP_FAT	neuron projection development	29	3.72751	5.68042e-08	3.29249	0.000107297	5.36501e-05	9.70134e-05
GOTERM_BP_FAT	neuron development	33	4.24165	2.74958e-07	2.79714	0.000519262	0.000129841	0.000469588
GOTERM_BP_FAT	neuron differentiation	40	5.14139	2.88271e-07	2.48125	0.000544396	0.000108903	0.000492325
GOTERM_BP_FAT	cell morphogenesis involved in neuron differentiation	25	3.21337	3.08506e-07	3.39979	0.000582598	9.71232e-05	0.000526882
GOTERM_BP_FAT	neuron projection morphogenesis	24	3.08483	6.39783e-07	3.37506	0.00120782	0.000172635	0.00109265
GOTERM_BP_FAT	cell morphogenesis involved in differentiation	26	3.3419	1.47245e-06	3.03543	0.00277759	0.000309002	0.0025147
GOTERM_BP_FAT	cell projection organization	33	4.24165	1.96706e-06	2.56039	0.00370889	0.000337741	0.0033594
GOTERM_BP_FAT	cell projection morphogenesis	25	3.21337	2.08651e-06	3.06318	0.00393366	0.000328398	0.0035634
GOTERM_BP_FAT	axonogenesis	22	2.82776	2.47315e-06	3.34055	0.00466089	0.000359303	0.0042237
GOTERM_BP_FAT	cell part morphogenesis	25	3.21337	4.89361e-06	2.91869	0.00920145	0.000577586	0.00835725
GOTERM_BP_FAT	cell morphogenesis	30	3.85604	2.13404e-05	2.40296	0.0395107	0.00201359	0.0364401
GOTERM_BP_FAT	axon guidance	15	1.92802	3.67315e-05	3.78834	0.0670345	0.00277163	0.0627136
GOTERM_BP_FAT	cellular component morphogenesis	30	3.85604	0.000208813	2.11542	0.325976	0.0115356	0.356025
GOTERM_BP_FAT	cell motion	29	3.72751	0.000943113	1.95576	0.831763	0.0470306	1.59855
Annotation Cluster 4	Enrichment Score: 5.241571757312168
Category	Term	Count	%	PValue	Fold Enrichment	Bonferroni	Benjamini	FDR
GOTERM_CC_FAT	cytoskeleton	89	11.4396	2.26425e-10	1.9997	7.85695e-08	1.30949e-08	3.09281e-07
GOTERM_CC_FAT	cytoskeletal part	56	7.19794	1.56622e-05	1.82396	0.00542009	0.000417977	0.0213913
GOTERM_CC_FAT	non-membrane-bounded organelle	104	13.3676	0.000552036	1.36624	0.174371	0.0073425	0.751413
GOTERM_CC_FAT	intracellular non-membrane-bounded organelle	104	13.3676	0.000552036	1.36624	0.174371	0.0073425	0.751413
Annotation Cluster 5	Enrichment Score: 4.852065040944905
Category	Term	Count	%	PValue	Fold Enrichment	Bonferroni	Benjamini	FDR
GOTERM_BP_FAT	regulation of small GTPase mediated signal transduction	27	3.47044	1.7319e-06	2.93097	0.00326621	0.000327103	0.00295779
GOTERM_BP_FAT	regulation of Rho protein signal transduction	14	1.79949	3.78076e-05	4.02914	0.0689291	0.00274315	0.0645503
GOTERM_BP_FAT	regulation of Ras protein signal transduction	21	2.69923	4.2433e-05	2.8716	0.0770291	0.0029644	0.0724447
Annotation Cluster 6	Enrichment Score: 4.583432202037268
Category	Term	Count	%	PValue	Fold Enrichment	Bonferroni	Benjamini	FDR
GOTERM_BP_FAT	synaptic transmission	26	3.3419	5.00384e-08	3.61524	9.45181e-05	9.45181e-05	8.54584e-05
GOTERM_BP_FAT	transmission of nerve impulse	27	3.47044	1.46505e-06	2.95691	0.00276365	0.000345875	0.00250206
GOTERM_BP_FAT	cell-cell signaling	30	3.85604	6.33601e-06	2.56039	0.0118974	0.000703797	0.0108204
GOTERM_BP_FAT	neurological system process	48	6.16967	0.998389	0.706735	1	1	100
Annotation Cluster 7	Enrichment Score: 3.5268849833965907
Category	Term	Count	%	PValue	Fold Enrichment	Bonferroni	Benjamini	FDR
GOTERM_BP_FAT	metal ion transport	40	5.14139	3.72005e-06	2.23986	0.00700255	0.000468369	0.00635312
GOTERM_BP_FAT	ion transport	53	6.81234	2.29446e-05	1.84238	0.042417	0.00196819	0.0391789
GOTERM_BP_FAT	di-, tri-valent inorganic cation transport	19	2.44216	8.71272e-05	2.92086	0.151759	0.00547133	0.148697
GOTERM_BP_FAT	cation transport	40	5.14139	0.000116968	1.92237	0.198255	0.00688136	0.199576
GOTERM_BP_FAT	potassium ion transport	16	2.05656	0.00205825	2.47505	0.979596	0.0885035	3.45762
GOTERM_BP_FAT	monovalent inorganic cation transport	23	2.9563	0.00575343	1.87875	0.999982	0.179774	9.38443
GOTERM_BP_FAT	transmembrane transport	29	3.72751	0.0199036	1.56035	1	0.405619	29.0613
Annotation Cluster 8	Enrichment Score: 2.981389144962345
Category	Term	Count	%	PValue	Fold Enrichment	Bonferroni	Benjamini	FDR
GOTERM_BP_FAT	cytoskeleton organization	31	3.98458	2.26461e-05	2.35357	0.0418769	0.00203502	0.0386693
GOTERM_BP_FAT	actin filament-based process	18	2.31362	0.000765008	2.5313	0.764408	0.0393614	1.29852
GOTERM_BP_FAT	actin cytoskeleton organization	16	2.05656	0.00277614	2.40004	0.99476	0.110146	4.63689
GOTERM_BP_FAT	actin filament organization	7	0.899743	0.0246798	3.09381	1	0.458306	34.7396
Annotation Cluster 9	Enrichment Score: 2.795440586177204
Category	Term	Count	%	PValue	Fold Enrichment	Bonferroni	Benjamini	FDR
GOTERM_BP_FAT	regulation of synaptic transmission	15	1.92802	4.62011e-05	3.71257	0.0835758	0.00311214	0.0788756
GOTERM_BP_FAT	regulation of transmission of nerve impulse	15	1.92802	9.81997e-05	3.46969	0.169318	0.00596627	0.167579
GOTERM_BP_FAT	regulation of neurological system process	15	1.92802	0.000177465	3.28546	0.284849	0.010108	0.302653
GOTERM_BP_FAT	regulation of neurotransmitter secretion	6	0.771208	0.000981121	7.42514	0.843429	0.0476246	1.66246
GOTERM_BP_FAT	regulation of system process	19	2.44216	0.00130773	2.3396	0.915577	0.0599271	2.21009
GOTERM_BP_FAT	regulation of neurotransmitter transport	6	0.771208	0.0015589	6.75012	0.947506	0.069357	2.62927
GOTERM_BP_FAT	regulation of synaptic plasticity	8	1.02828	0.00292325	4.12508	0.996034	0.111003	4.87687
GOTERM_BP_FAT	regulation of cellular localization	12	1.54242	0.0613245	1.84475	1	0.686715	66.0684
GOTERM_BP_FAT	regulation of secretion	8	1.02828	0.240215	1.58403	1	0.925334	99.083
Annotation Cluster 10	Enrichment Score: 2.619787148859137
Category	Term	Count	%	PValue	Fold Enrichment	Bonferroni	Benjamini	FDR
GOTERM_CC_FAT	cell fraction	43	5.52699	0.000199452	1.81882	0.0668756	0.00363636	0.272094
GOTERM_CC_FAT	membrane fraction	38	4.88432	0.000274366	1.87837	0.0908255	0.00452394	0.374115
GOTERM_CC_FAT	insoluble fraction	38	4.88432	0.000533437	1.81433	0.169022	0.00737872	0.726182
GOTERM_CC_FAT	microsome	13	1.67095	0.0470882	1.86208	1	0.246989	48.2542
GOTERM_CC_FAT	vesicular fraction	13	1.67095	0.0579295	1.80069	1	0.287848	55.7414
Annotation Cluster 11	Enrichment Score: 2.552368400568676
Category	Term	Count	%	PValue	Fold Enrichment	Bonferroni	Benjamini	FDR
GOTERM_BP_FAT	learning	12	1.54242	1.41802e-05	5.21062	0.0264311	0.00148704	0.0242151
GOTERM_BP_FAT	learning or memory	14	1.79949	5.46883e-05	3.89333	0.0981518	0.00355604	0.0933587
GOTERM_BP_FAT	behavior	33	4.24165	0.000223501	2.0167	0.344424	0.0119916	0.381023
GOTERM_BP_FAT	neurological system process	48	6.16967	0.998389	0.706735	1	1	100
GOTERM_BP_FAT	cognition	30	3.85604	0.999999	0.501698	1	1	100
Annotation Cluster 12	Enrichment Score: 2.422251813313168
Category	Term	Count	%	PValue	Fold Enrichment	Bonferroni	Benjamini	FDR
GOTERM_CC_FAT	presynaptic membrane	12	1.54242	3.90659e-09	10.8041	1.35558e-06	1.35559e-07	5.33612e-06
GOTERM_CC_FAT	ionotropic glutamate receptor complex	6	0.771208	0.000141726	10.8041	0.0479925	0.00272862	0.193414
GOTERM_BP_FAT	regulation of excitatory postsynaptic membrane potential	5	0.642674	0.00757375	6.18761	0.999999	0.219334	12.1765
GOTERM_BP_FAT	regulation of postsynaptic membrane potential	5	0.642674	0.016874	4.95009	1	0.368239	25.2218
GOTERM_BP_FAT	regulation of membrane potential	11	1.41388	0.0219984	2.28786	1	0.424709	31.6066
GOTERM_BP_FAT	memory	5	0.642674	0.0279314	4.26732	1	0.492056	38.3574
GOTERM_BP_FAT	membrane depolarization	5	0.642674	0.0556779	3.43756	1	0.65749	62.4086
GOTERM_CC_FAT	receptor complex	6	0.771208	0.231677	1.82239	1	0.642111	97.2672
GOTERM_BP_FAT	receptor metabolic process	3	0.385604	0.282428	2.85582	1	0.946579	99.6545
Annotation Cluster 13	Enrichment Score: 2.256008188301743
Category	Term	Count	%	PValue	Fold Enrichment	Bonferroni	Benjamini	FDR
GOTERM_BP_FAT	GO:0016192~vesicle-mediated transport	34	4.37018	0.00122959	1.80583	0.902132	0.0578522	2.07934
GOTERM_BP_FAT	GO:0010324~membrane invagination	17	2.18509	0.00394304	2.23807	0.999426	0.141277	6.52484
GOTERM_BP_FAT	GO:0006897~endocytosis	17	2.18509	0.00394304	2.23807	0.999426	0.141277	6.52484
GOTERM_BP_FAT	GO:0016044~membrane organization	18	2.31362	0.049493	1.6379	1	0.635533	57.975
Annotation Cluster 14	Enrichment Score: 2.1820631838484625
Category	Term	Count	%	PValue	Fold Enrichment	Bonferroni	Benjamini	FDR
GOTERM_CC_FAT	GO:0015630~microtubule cytoskeleton	31	3.98458	0.00366016	1.73667	0.719843	0.0367321	4.88533
GOTERM_BP_FAT	GO:0007017~microtubule-based process	18	2.31362	0.00525263	2.11141	0.999952	0.168255	8.60175
GOTERM_CC_FAT	GO:0005874~microtubule	18	2.31362	0.0147888	1.89073	0.994316	0.108536	18.414
Annotation Cluster 15	Enrichment Score: 2.175727744771109
Category	Term	Count	%	PValue	Fold Enrichment	Bonferroni	Benjamini	FDR
GOTERM_CC_FAT	GO:0030136~clathrin-coated vesicle	15	1.92802	5.82882e-05	3.63601	0.0200234	0.00144371	0.0795881
GOTERM_CC_FAT	GO:0008021~synaptic vesicle	12	1.54242	6.64113e-05	4.44877	0.022782	0.00153519	0.0906749
GOTERM_CC_FAT	GO:0030135~coated vesicle	16	2.05656	0.000111664	3.25286	0.0380083	0.00241891	0.152417
GOTERM_CC_FAT	GO:0030665~clathrin coated vesicle membrane	8	1.02828	0.000448847	5.60215	0.144257	0.00705611	0.611354
GOTERM_CC_FAT	GO:0030672~synaptic vesicle membrane	6	0.771208	0.00069842	7.96095	0.215286	0.00893893	0.949786
GOTERM_CC_FAT	GO:0030662~coated vesicle membrane	8	1.02828	0.00464742	3.80523	0.80139	0.0439072	6.16463
GOTERM_BP_FAT	GO:0003001~generation of a signal involved in cell-cell signaling	10	1.28535	0.00661596	2.94648	0.999996	0.197468	10.7177
GOTERM_CC_FAT	GO:0031410~cytoplasmic vesicle	32	4.11311	0.011434	1.58801	0.981509	0.092742	14.5365
GOTERM_BP_FAT	GO:0007269~neurotransmitter secretion	6	0.771208	0.0140472	4.12508	1	0.337098	21.4635
GOTERM_CC_FAT	GO:0031982~vesicle	32	4.11311	0.0146309	1.55435	0.993991	0.109736	18.2353
GOTERM_BP_FAT	GO:0006836~neurotransmitter transport	9	1.15681	0.0151184	2.78443	1	0.349167	22.9081
GOTERM_BP_FAT	GO:0046903~secretion	17	2.18509	0.0174302	1.90388	1	0.373641	25.941
GOTERM_CC_FAT	GO:0030659~cytoplasmic vesicle membrane	9	1.15681	0.0216599	2.6079	0.999499	0.140987	25.8522
GOTERM_CC_FAT	GO:0044433~cytoplasmic vesicle part	9	1.15681	0.0343947	2.38829	0.999995	0.204792	38.0026
GOTERM_CC_FAT	GO:0012506~vesicle membrane	9	1.15681	0.0382342	2.33904	0.999999	0.221597	41.2864
GOTERM_BP_FAT	GO:0001505~regulation of neurotransmitter levels	7	0.899743	0.0382691	2.79441	1	0.575606	48.6454
GOTERM_BP_FAT	GO:0032940~secretion by cell	14	1.79949	0.038286	1.86294	1	0.571567	48.6608
GOTERM_CC_FAT	GO:0016023~cytoplasmic membrane-bounded vesicle	25	3.21337	0.0399558	1.52232	0.999999	0.226832	42.7057
GOTERM_CC_FAT	GO:0031988~membrane-bounded vesicle	25	3.21337	0.0455737	1.50058	1	0.247204	47.1195
GOTERM_BP_FAT	GO:0006887~exocytosis	8	1.02828	0.15597	1.80003	1	0.880121	94.4754
